# Supplementary material for: Proteomic Analysis of Serum and Cerebrospinal Fluid in Children with Encephalopathy Associated with Human Betaherpesvirus 6B
Source: Open Forum Infect Dis. 2026 Feb 24;13(3):ofag095. doi: 10.1093/ofid/ofag095 (PMC12973172; doi:10.1093/ofid/ofag095)
Supplement: ofag095_Supplementary_Data [file ofag095_supplementary_data.zip]

Archive with 7 entries (7 files):
- renamed_a5af5.TIF
- renamed_a7280.TIF
- renamed_da011.TIF
- RevisedSupFigLegends.docx
- RevisedSupTableHHV-6AESDcFSSerumCSFProteomics.docx
- renamed_5fced.TIF
- renamed_87194.TIF
